# Supplementary material for: Rapid Discovery of Antifungal α-Pyrone Analogs from Diaporthe kyushuensis ZMU-48-1 via an HSQC-Based DeepSAT Strategy
Source: J Fungi (Basel). 2026 Feb 25;12(3):161. doi: 10.3390/jof12030161 (PMC13027769; doi:10.3390/jof12030161)
Supplement: Supplementary file 1 [file jof-12-00161-s001.zip]

Archive with 1 entries (1 files):
- jof-4163625-supplementary.pdf
